# Supplementary material for: Gut Microbiota and Associated Mucosal Immune Response in Eosinophilic Granulomatosis with Polyangiitis (EGPA)
Source: Biomedicines. 2022 May 24;10(6):1227. doi: 10.3390/biomedicines10061227 (PMC9219964; doi:10.3390/biomedicines10061227)
Supplement: Supplementary file 1 [file biomedicines-10-01227-s001.zip]

Archive with 1 entries (1 files):
- biomedicines-1696416-supplementary.pdf
